# Supplementary material for: Stable Integration of Inducible SPLICS Reporters Enables Spatio-Temporal Analysis of Multiple Organelle Contact Sites upon Modulation of Cholesterol Traffic
Source: Cells. 2022 May 14;11(10):1643. doi: 10.3390/cells11101643 (PMC9139547; doi:10.3390/cells11101643)
Supplement: Supplementary file 1 [file cells-11-01643-s001.zip]

Archive with 1 entries (1 files):
- cells-1713868-supplementary.pdf
